# Supplementary material for: Enzyme Repertoires and Genomic Insights into Lycium barbarum Pectin Polysaccharide Biosynthesis
Source: Genomics Proteomics Bioinformatics. 2024 Nov 4;22(6):qzae079. doi: 10.1093/gpbjnl/qzae079 (PMC12011363; doi:10.1093/gpbjnl/qzae079)
Supplement: qzae079_Supplementary_Data [file qzae079_supplementary_data.zip]

Archive with 29 entries (29 files):
- Figure S1.pdf
- Figure S10.pdf
- Figure S11.pdf
- Figure S12.pdf
- Figure S13.pdf
- Figure S14.pdf
- Figure S15.pdf
- Figure S16.pdf
- Figure S17.pdf
- Figure S18.pdf
- Figure S19.pdf
- Figure S2.pdf
- Figure S20.pdf
- Figure S21.pdf
- Figure S22.pdf
- Figure S23.pdf
- Figure S24.pdf
- Figure S25.pdf
- Figure S26.pdf
- Figure S27.pdf
- Figure S3.pdf
- Figure S4.pdf
- Figure S5.pdf
- Figure S6.pdf
- Figure S7.pdf
- Figure S8.pdf
- Figure S9.pdf
- Supplementary Tables 1-14.xls
- Supplementary material captions.docx
