# Supplementary material for: Enzyme Repertoires and Genomic Insights into Lycium barbarum Pectin Polysaccharide Biosynthesis
Source: Genomics Proteomics Bioinformatics. 2024 Nov 4;22(6):qzae079. doi: 10.1093/gpbjnl/qzae079 (PMC12011363; doi:10.1093/gpbjnl/qzae079)
Supplement: qzae079_Supplementary_Data [file qzae079_supplementary_data.zip › Supplementary Tables 1-14.xls]

## Sheet: Table S1_Survey
Table S1. The genome survey analysis of Lycium barbarum
K-mer	K-mer number	K-mer Depth	Genome Size (Mbp)	Revised Genome Size (Mbp)	Heterozygous Ratio (%)	Repeat (%)
17	122006636450	62	1997.82	1967.85	0.96	70.21

## Sheet: Table S2_Sum_Data
Table S2. Summary of sequencing data of Lycium barbarum
Library type	Insert size	Data size (Gb)
PacBio SMRT	20 kb	220.1
10X Genomics	50 kb	486
Bionano	200 kb	231.65
Hi-C	300 bp	240
Illumina Paired-End	350 bp	481.01
Iso-seq	0-5 kb, 5-10 kb	79.31
Tissue	Library	Data size (Gb)
Root	Biological replicate 1	12.24
	Biological replicate 2	11.56
	Biological replicate 3	12.23
Stem	Biological replicate 1	11.86
	Biological replicate 2	10.38
	Biological replicate 3	11.99
Leaf	Biological replicate 1	12.96
	Biological replicate 2	11.05
	Biological replicate 3	9.6
Flower	Biological replicate 1	12.53
	Biological replicate 2	12.53
	Biological replicate 3	10.19
Green Fruit	Biological replicate 1	11.77
	Biological replicate 2	13.08
	Biological replicate 3	10.55
Red Fruit	Biological replicate 1	12.64
	Biological replicate 2	10.47
	Biological replicate 3	10.89
Yellow Fruit	Biological replicate 1	11.23
	Biological replicate 2	10.35
	Biological replicate 3	13.08
Black Fruit	Biological replicate 1	15.57
	Biological replicate 2	13.86
	Biological replicate 3	12.82
	Biological replicate 4	15.6

## Sheet: Table S3_Assembly
Table S3. Assembly features of Lycium barbarum
Assembly features (bp)	2183566081
Longest scaffold (bp)	223974028
N50 of scaffold (bp)	167989015
GC ratio (%)	38.14

## Sheet: Table S4_Busco
Table S4. BUSCO benchmarking of Lycium barbarum genome assembly and annotations
Type	Genome assembly	Percentage
Complete BUSCOs (C)	1593	0.987
Complete and single-copy BUSCOs (S)	1325	0.821
Complete and duplicated BUSCOs (D)	268	0.166
Fragmented BUSCOs (F)	8	0.005
Missing BUSCOs (M)	13	0.008
Total BUSCOs	1614	1
Type	Annotation	Percentage
Complete BUSCOs (C)	1593	0.968
Complete and single-copy BUSCOs (S)	1325	0.792
Complete and duplicated BUSCOs (D)	268	0.176
Fragmented BUSCOs (F)	8	0.015
Missing BUSCOs (M)	13	0.017
Total BUSCO groups searched	1614	1

## Sheet: Table S5_Annotation feature
Table S5. Annotation features of Lycium barbarum
Annotation features
gene_count	31911
gene_max	62225
gene_min	291
gene_Median/AVG	4327/5323.50
mRNA_count	32281
mRNA_max	18910
mRNA_min	105
mRNA_Median/AVG	1656/1995.74
mRNA_count_Median/AVG	1/1.01
CDS_count	32281
CDS_max	14808
CDS_min	105
CDS_Median/AVG	1077/1307.85
protein_Median/AVG	359/435.95
exon_Median/AVG	159/309.95
exon_count_Median/AVG	5/6.44
utr3_Median/AVG	321/462.07
utr5_Median/AVG	132/217.11
Intron_Median/AVG	299/649.64
Intron_count_Median/AVG	4/5.44
Annotation	Number	Percent
GO	11456	0.362005
KEGG	14297	0.451779
eggNOG	28134	0.889022
NR	30624	0.967705
Pfam	24521	0.774853
Annotated	30894	0.96813
Unannotated	1017	0.0318699
Total	31911	1

## Sheet: Table S6_RE
Table S6. Repetitive elements (REs) of Lycium barbarum
Genome REs (2,183,566,081)	Length (bp)	Percentage of genome
Class I:Retrotransposon	1042820695	0.477577
LTR-Retrotransposon	990004801	0.453389
LTR/Copia	59897817	0.0274312
LTR/Gypsy	911494900	0.417434
LTR/Cassandra	10700797	0.00490061
LTR/Caulimovirus	9722162	0.00445242
LTR-other	1810875	0.00082932
Non-LTR Retrotransposon	52815894	0.0241879
SINE	6165662	0.00282367
LINE	46650232	0.0213642
Class II:DNA Transposon	134288578	0.0614997
EnSpm/CACTA	21588505	0.00988681
Crypton-H	14753802	0.00675675
Harbinger	15028843	0.00688271
Helitron	3287295	0.00150547
MuDR	28065876	0.0128532
TcMar	15990456	0.00732309
hAT	23743873	0.0108739
DNA-other	11829928	0.00541771
Low Complexity	2240421	0.00102604
Tandem repeat	4799227	0.00219788
Simple repeat	12898804	0.00590722
rRNA	244487	0.000111967
tRNA	118226	5.41435e-05
snRNA	55159	2.5261e-05
Unclassified	343146102	0.157149
Total content	1540611699	0.705548

## Sheet: Table S7_Genomes
Table S7. Genomic information of the 12 species used in phylogenetic tree
Species	Genome version	Path
Solanum lycopersicum	ITAG3.2	https://phytozome.jgi.doe.gov/pz/portal.html#!info?alias=Org_Slycopersicum
Solanum tuberosum	v4.03	ftp://ftp.ncbi.nlm.nih.gov/genomes/Solanum_tuberosum/
Petunia axillaris	v1.6.2	ftp://ftp.solgenomics.net/genomes/Petunia_axillaris/assembly/
Solanum melongena	V3.0	ftp://ftp.solgenomics.net/genomes/Solanum_melongena_consortium/annotation/V3/
Nicotiana sylvestris	GCF_000393655.1	https://www.ncbi.nlm.nih.gov/genome/?term=Nicotiana%20sylvestris&utm_source=gquery&utm_medium=search
Antirrhinum majus	IGDBv3.0	http://bioinfo.sibs.ac.cn/Am/download_v3.php
Prunus mume	v1.0	https://github.com/lileiting/prunusmumegenome
Arabidopsis thaliana	Araport11	https://phytozome.jgi.doe.gov/pz/portal.html#!info?alias=Org_Athaliana_er
Vitis vinifera	v2.1	https://phytozome.jgi.doe.gov/pz/portal.html#!info?alias=Org_Vvinifera
Carica papaya	ASGPBv0.4	https://phytozome.jgi.doe.gov/pz/portal.html#!info?alias=Org_Cpapaya
Oryza sativa	v7.0	https://genome.jgi.doe.gov/portal/pages/dynamicOrganismDownload.jsf?organism=Osativa

## Sheet: Table S8_Expansion_KEGG
Table S8. Expanded and contracted gene families in KEGG
Expanded
ID	Description	GeneRatio	BgRatio	pvalue	p.adjust	qvalue	geneID	Count
map00270	Cysteine and methionine metabolism	0.0257038	123/9100	7.42e-09	1.05e-06	8.28e-07	Ly01G040190.1/Ly04G006330.1/Ly04G006340.1/Ly05G021560.1/Ly05G021570.1/Ly05G021820.1/Ly05G021830.1/Ly06G003600.1/Ly06G005470.1/Ly07G005230.1/Ly07G005240.1/Ly08G009110.1/Ly08G009120.1/Ly08G009130.1/Ly08G009150.1/Ly08G009160.1/Ly08G009240.1/Ly08G009260.1/Ly08G009270.1/Ly08G009280.1/Ly08G009290.1/Ly08G009310.1/Ly08G009330.1/Ly08G020730.1/Ly09G011850.1/Ly12G008490.1/Ly01G017670.1/Ly01G017680.1/Ly03G00…	63
map00290	Valine leucine and isoleucine biosynthesis	0.0106079	40/9100	5.1e-07	3.62e-05	2.85e-05	Ly02G015490.1/Ly02G017060.1/Ly03G005430.1/Ly03G005440.1/Ly03G005570.1/Ly02G027620.1/Ly02G027640.1/Ly03G014500.1/Ly03G014770.1/Ly07G012800.1/Ly07G013020.1/Ly11G001810.1/Ly03G019690.1/Ly03G019710.1/Ly06G003180.1/Ly06G003270.1/Ly08G022500.1/Ly08G022660.1/Ly07G006090.1/Ly07G006370.1/Ly08G006470.1/Ly04G009900.1/Ly06G018770.1/Ly06G019580.1/Ly06G003680.1/Ly06G005570.1	26
map00480	Glutathione metabolism	0.0171359	81/9100	1.54e-06	7.27e-05	5.71e-05	Ly01G051640.1/Ly02G002110.1/Ly02G002120.1/Ly02G002130.1/Ly02G002800.1/Ly02G002820.1/Ly02G002830.1/Ly07G006830.1/Ly07G006840.1/Ly08G005100.1/Ly08G005110.1/Ly08G005120.1/Ly11G008400.1/Ly01G009240.1/Ly09G005770.1/Ly09G005850.1/Ly10G007230.1/Ly10G007240.1/Ly10G007250.1/Ly10G007260.1/Ly10G007320.1/Ly10G007350.1/Ly10G007360.1/Ly10G007370.1/Ly10G007380.1/Ly10G007400.1/Ly10G007410.1/Ly10G007420.1/Ly10G00…	42
map03320	PPAR signaling pathway	0.00571195	17/9100	2.95e-06	0.000104802	8.24e-05	Ly02G001060.1/Ly02G001080.1/Ly06G001160.1/Ly07G016580.1/Ly07G016610.1/Ly07G016680.1/Ly07G016720.1/Ly08G002630.1/Ly08G002930.1/Ly09G005010.1/Ly10G008530.1/Ly10G010630.1/Ly01G062800.1/Ly01G062830.1	14
map00591	Linoleic acid metabolism	0.00734394	26/9100	8.05e-06	0.000228691	0.000179698	Ly01G022850.1/Ly01G022550.1/Ly01G022560.1/Ly01G022580.1/Ly03G004510.1/Ly03G004790.1/Ly03G007290.1/Ly03G017890.1/Ly03G017900.1/Ly05G003500.1/Ly05G003510.1/Ly05G003520.1/Ly05G004140.1/Ly05G004150.1/Ly05G004160.1/Ly00G000030.1/Ly01G047320.1/Ly01G047450.1	18
map04934	Cushing syndrome	0.00407997	12/9100	7.48e-05	0.00177064	0.00139131	Ly01G052220.1/Ly01G044560.1/Ly01G054690.1/Ly01G056410.1/Ly08G015420.1/Ly01G040040.1/Ly03G012350.1/Ly03G012400.1/Ly01G015740.1/Ly01G015840.1	10
map03015	mRNA surveillance pathway	0.0224398	136/9100	0.000396696	0.00715125	0.00561922	Ly01G045580.1/Ly02G015670.1/Ly02G017770.1/Ly06G009270.1/Ly06G021660.1/Ly07G004290.1/Ly08G009560.1/Ly08G023160.1/Ly08G023590.1/Ly09G004770.1/Ly10G011130.1/Ly12G006640.1/Ly02G000680.1/Ly07G005020.1/Ly07G008910.1/Ly07G009540.1/Ly07G010250.1/Ly07G030580.1/Ly08G009810.1/Ly03G011480.1/Ly03G011640.1/Ly06G016670.1/Ly06G016700.1/Ly07G012550.1/Ly03G012090.1/Ly03G012100.1/Ly04G005560.1/Ly05G016530.1/Ly10G00…	55
map00901	Indole alkaloid biosynthesis	0.00652795	27/9100	0.000402887	0.00715125	0.00561922	Ly02G003950.1/Ly02G003970.1/Ly02G012000.1/Ly02G012010.1/Ly08G019620.1/Ly08G019630.1/Ly08G021750.1/Ly08G021760.1/Ly08G021770.1/Ly08G021780.1/Ly08G021790.1/Ly08G021800.1/Ly08G021810.1/Ly00G000590.1/Ly01G014220.1/Ly01G014340.1	16
map04136	Autophagy - other	0.00775194	35/9100	0.000546607	0.00862425	0.00677665	Ly09G008140.1/Ly09G008150.1/Ly09G008160.1/Ly10G004490.1/Ly10G004510.1/Ly01G061610.1/Ly02G023990.1/Ly02G024000.1/Ly09G005740.1/Ly09G005810.1/Ly10G007640.1/Ly04G000230.1/Ly04G000250.1/Ly04G000900.1/Ly05G004530.1/Ly04G018820.1/Ly04G020210.1/Ly07G016590.1/Ly07G016700.1	19
map00450	Selenocompound metabolism	0.00326397	10/9100	0.000716916	0.0101802	0.00799928	Ly04G014800.1/Ly04G014830.1/Ly06G019650.1/Ly06G020620.1/Ly06G020630.1/Ly06G020780.1/Ly01G025140.1/Ly01G025210.1	8
map05010	Alzheimer disease	0.00530396	22/9100	0.00147819	0.0190821	0.0149941	Ly01G017600.1/Ly01G063570.1/Ly02G005710.1/Ly02G012230.1/Ly02G016660.1/Ly11G000050.1/Ly11G015110.1/Ly11G015250.1/Ly06G014380.1/Ly01G004780.1/Ly07G005370.1/Ly01G029980.1/Ly09G010220.1	13
map00561	Glycerolipid metabolism	0.0146879	87/9100	0.0023684	0.028026	0.0220219	Ly01G039430.1/Ly06G004120.1/Ly06G004140.1/Ly06G004150.1/Ly06G005770.1/Ly06G005780.1/Ly06G005790.1/Ly07G021690.1/Ly02G000010.1/Ly02G001340.1/Ly02G003900.1/Ly02G003910.1/Ly07G008070.1/Ly08G007750.1/Ly01G018490.1/Ly01G021270.1/Ly02G006330.1/Ly07G002180.1/Ly07G003030.1/Ly08G012870.1/Ly04G019590.1/Ly04G020390.1/Ly04G020410.1/Ly04G016200.1/Ly07G000630.1/Ly07G001250.1/Ly04G010530.1/Ly07G026470.1/Ly06G02…	36
map04622	RIG-I-like receptor signaling pathway	0.00407997	16/9100	0.00300053	0.0327751	0.0257536	Ly02G009160.1/Ly04G000150.1/Ly04G000970.1/Ly05G003220.1/Ly05G004700.1/Ly01G000570.1/Ly07G021220.1/Ly09G017760.1/Ly09G017800.1/Ly10G010770.1	10
map00520	Amino sugar and nucleotide sugar metabolism	0.0212158	138/9100	0.0035425	0.035423	0.0278342	Ly01G036580.1/Ly01G054160.1/Ly01G054200.1/Ly02G005590.1/Ly03G018740.1/Ly09G008830.1/Ly09G008840.1/Ly02G026550.1/Ly03G017260.1/Ly04G001370.1/Ly09G006680.1/Ly10G009000.1/Ly10G009010.1/Ly10G009750.1/Ly02G015520.1/Ly02G017030.1/Ly06G003200.1/Ly09G014920.1/Ly09G014930.1/Ly09G014940.1/Ly07G007320.1/Ly07G007350.1/Ly02G002010.1/Ly02G002030.1/Ly02G002720.1/Ly08G004560.1/Ly01G005910.1/Ly06G020610.1/Ly06G02…	52
map05168	Herpes simplex virus 1 infection	0.00367197	14/9100	0.00374186	0.035423	0.0278342	Ly01G037760.1/Ly01G037800.1/Ly08G013690.1/Ly08G013710.1/Ly12G008820.1/Ly01G052410.1/Ly01G052510.1/Ly02G015610.1/Ly02G017700.1	9
map04146	Peroxisome	0.00979192	55/9100	0.00544954	0.0462678	0.0363557	Ly01G012040.1/Ly01G014050.1/Ly01G022330.1/Ly01G018980.1/Ly01G020480.1/Ly02G006500.1/Ly02G013660.1/Ly11G012120.1/Ly01G039490.1/Ly01G039500.1/Ly01G059380.1/Ly01G059810.1/Ly01G000020.1/Ly06G000200.1/Ly02G019640.1/Ly02G019650.1/Ly02G000360.1/Ly04G012640.1/Ly01G001430.1/Ly09G014590.1/Ly09G018310.2/Ly09G019570.1/Ly02G015400.1/Ly02G017180.1	24
map04726	Serotonergic synapse	0.00407997	17/9100	0.0055391	0.0462678	0.0363557	Ly02G004800.1/Ly04G018940.1/Ly08G004270.1/Ly08G004280.1/Ly08G004290.1/Ly08G005650.1/Ly08G006290.1/Ly05G024600.1/Ly05G024630.1/Ly08G014000.1	10
map03060	Protein export	0.00775194	41/9100	0.00588306	0.0464108	0.0364681	Ly01G022970.1/Ly01G062540.1/Ly02G012420.1/Ly02G016880.1/Ly00G001550.1/Ly01G006280.1/Ly01G006290.1/Ly01G006310.1/Ly05G008370.1/Ly04G017790.1/Ly04G018400.1/Ly07G000540.1/Ly07G001150.1/Ly11G015950.1/Ly11G016950.1/Ly02G015510.1/Ly02G017040.1/Ly04G019410.1/Ly04G019460.1	19
Contracted
ID	Description	GeneRatio	BgRatio	pvalue	p.adjust	qvalue	geneID	Count
map00904	Diterpenoid biosynthesis	0.0321429	51/9100	5.06e-10	5.17e-08	4.32e-08	Ly01G005110.1/Ly01G042240.1/Ly01G042260.1/Ly03G024180.1/Ly03G024190.1/Ly03G024200.1/Ly03G024210.1/Ly03G024300.1/Ly03G025220.1/Ly03G025290.1/Ly03G025300.1/Ly03G025310.1/Ly09G017130.1/Ly12G005360.1/Ly08G000010.1/Ly08G000120.1/Ly02G011770.1/Ly10G001130.1	18
map05034	Alcoholism	0.0196429	21/9100	8.72e-09	4.45e-07	3.72e-07	Ly01G009110.1/Ly01G009360.1/Ly02G004480.1/Ly05G025540.1/Ly06G016430.1/Ly07G012450.1/Ly07G013320.1/Ly02G010460.1/Ly01G005310.1/Ly01G005330.1/Ly02G025960.1	11
map00040	Pentose and glucuronate interconversions	0.0392857	121/9100	3.74e-06	0.000110679	9.25e-05	Ly03G005770.1/Ly03G005780.1/Ly03G005810.1/Ly04G003770.1/Ly04G003780.1/Ly04G003800.1/Ly04G003810.1/Ly11G001950.1/Ly07G004920.1/Ly07G004930.1/Ly01G057100.1/Ly02G022170.1/Ly05G005290.1/Ly01G043200.1/Ly01G043270.1/Ly01G055040.1/Ly05G010420.1/Ly06G020310.1/Ly04G019660.1/Ly01G029760.1/Ly05G025030.1/Ly05G015660.1	22
map00140	Steroid hormone biosynthesis	0.0321429	87/9100	4.34e-06	0.000110679	9.25e-05	Ly04G006110.1/Ly05G022700.1/Ly05G022710.1/Ly05G022720.1/Ly05G022770.1/Ly05G022780.1/Ly09G006100.1/Ly09G014990.1/Ly09G016280.1/Ly09G016290.1/Ly11G012830.1/Ly01G058060.1/Ly01G058130.1/Ly01G058140.1/Ly01G058150.1/Ly01G058160.1/Ly01G058170.1/Ly04G006750.1	18
map01110	Biosynthesis of secondary metabolites	0.0125	14/9100	7.56e-06	0.000137215	0.0001147	Ly02G023910.1/Ly02G023930.1/Ly02G023940.1/Ly09G004690.1/Ly09G006660.1/Ly01G029930.1/Ly01G029950.1	7
map04145	Phagosome	0.0142857	19/9100	8.07e-06	0.000137215	0.0001147	Ly01G050930.1/Ly02G011970.1/Ly02G028940.1/Ly05G025810.1/Ly09G003040.1/Ly09G005900.1/Ly09G007530.1/Ly10G000270.1	8
map00190	Oxidative phosphorylation	0.0464286	169/9100	1.24e-05	0.000180299	0.000150714	Ly02G022270.1/Ly04G013840.1/Ly04G017170.1/Ly02G009050.1/Ly03G013900.1/Ly03G014550.1/Ly05G012940.1/Ly10G005080.1/Ly05G023900.1/Ly01G038290.1/Ly04G008680.1/Ly10G009130.1/Ly11G016800.1/Ly01G037600.1/Ly08G013660.1/Ly04G008330.1/Ly10G004840.1/Ly07G003310.1/Ly11G003520.1/Ly02G019990.1/Ly01G040120.1/Ly01G046840.1/Ly03G016850.1/Ly01G002590.1/Ly01G004760.1/Ly09G009550.1	26
map04360	Axon guidance	0.0107143	16/9100	0.000248719	0.00317116	0.00265082	Ly01G005820.1/Ly01G021100.1/Ly09G005500.1/Ly09G015720.1/Ly10G000300.1/Ly10G009300.1	6
map04962	Vasopressin-regulated water reabsorption	0.00892857	11/9100	0.000293487	0.00332619	0.00278041	Ly01G049160.1/Ly02G019750.1/Ly04G009730.1/Ly07G004570.1/Ly08G003770.1	5
map04340	Hedgehog signaling pathway	0.0125	25/9100	0.000583769	0.00595444	0.0049774	Ly05G009710.1/Ly05G010000.1/Ly07G010760.1/Ly07G010770.1/Ly08G009170.1/Ly08G009340.1/Ly09G008770.1	7
map04013	MAPK signaling pathway - fly	0.0196429	63/9100	0.0014319	0.0132776	0.0110989	Ly01G037040.1/Ly02G028420.1/Ly03G000430.1/Ly08G019240.1/Ly09G017090.1/Ly09G002370.1/Ly02G019520.1/Ly04G009500.1/Ly11G003980.1/Ly01G005260.1/Ly06G017390.1	11

## Sheet: Table S9_Expansion_TF
Table S9. Expansion TF/TR in Lycium barbarum
TF name	TF/TR	P. axillaris	N. sylvestris	S. melogena	S. tuberosum	S. lycopersicum	L. barbarum	A. majus	P. mume	C. papaya	O. sativa	V. vinifera	A. thaliana
AP2/ERF-AP2	TF	26	21	24	14	18	26	19	16	11	14	15	13
AP2/ERF-ERF	TF	165	166	140	172	154	103	170	96	83	139	120	124
AP2/ERF-RAV	TF	5	3	3	1	3	0	3	5	2	4	4	4
ARID	TR	11	11	13	9	13	10	9	11	8	7	10	11
AUX/IAA	TR	31	27	26	25	28	31	25	23	26	32	23	29
Alfin-like	TF	9	10	7	6	10	10	10	5	4	9	6	7
B3	TF	70	65	73	53	83	73	83	61	36	54	49	68
B3-ARF	TF	22	22	23	18	21	21	24	15	10	27	19	22
BBR-BPC	TF	7	6	5	6	6	9	8	3	3	4	5	7
BES1	TF	9	11	10	8	9	13	11	8	6	6	8	8
BSD	TF	1	0	1	0	1	0	1	0	0	0	0	2
C2C2-CO-like	TF	15	12	15	13	13	14	17	8	8	11	10	16
C2C2-Dof	TF	33	39	37	32	36	33	46	24	20	30	25	36
C2C2-GATA	TF	29	30	29	30	39	35	30	20	23	25	22	30
C2C2-LSD	TF	3	4	3	3	4	3	4	3	2	5	3	3
C2C2-YABBY	TF	9	8	9	7	9	11	5	6	9	8	7	6
C2H2	TF	124	111	120	124	118	86	136	97	88	121	104	107
C3H	TF	59	57	56	53	65	54	65	57	38	57	53	57
CAMTA	TF	6	5	7	0	3	5	5	4	2	6	4	6
CPP	TF	6	5	3	3	4	4	6	7	5	11	6	8
CSD	TF	7	4	8	5	3	2	7	2	3	2	2	4
Coactivator p15	TR	3	2	2	2	3	4	2	3	3	3	2	3
DBB	TF	4	6	5	5	5	2	6	5	5	8	6	3
DBP	TF	6	6	4	4	3	9	2	1	1	4	4	2
DDT	TF	7	7	7	3	6	10	6	4	8	7	7	5
E2F-DP	TF	8	7	8	8	8	8	7	8	6	7	7	8
EIL	TF	7	7	9	7	9	5	6	5	3	9	4	6
FAR1	TF	62	37	25	3	28	28	46	23	20	5	42	17
GARP-ARR-B	TF	8	13	7	9	11	9	11	7	6	6	10	9
GARP-G2-like	TF	49	51	49	46	55	43	57	33	37	46	37	42
GNAT	TR	36	43	41	45	46	40	31	33	29	34	34	33
GRAS	TF	73	55	53	55	54	28	84	48	42	60	53	34
GRF	TF	11	10	11	9	12	9	9	10	7	12	10	9
GeBP	TF	10	10	11	12	10	3	9	7	4	17	4	20
HB-BELL	TF	9	13	12	13	13	15	14	8	4	13	12	13
HB-HD-ZIP	TF	45	46	43	48	48	45	47	29	27	40	29	42
HB-KNOX	TF	7	9	6	8	8	6	11	9	4	9	9	8
HB-PHD	TF	1	2	2	1	2	2	2	2	1	1	2	2
HB-WOX	TF	13	13	12	7	11	7	13	10	11	14	12	16
HB-other	TF	13	13	15	17	25	13	15	7	10	14	15	11
HMG	TR	13	11	9	9	8	15	12	7	8	9	8	11
HRT	TF	1	2	2	1	1	2	1	1	2	1	1	2
HSF	TF	32	27	28	27	26	32	24	19	18	25	19	24
IWS1	TR	10	11	10	8	9	8	17	7	8	16	13	9
Jumonji	TR	21	19	29	15	18	19	23	15	16	14	16	15
LFY	TF	1	1	1	1	1	0	1	1	1	1	1	1
LIM	TF	9	11	10	11	11	10	9	6	4	6	6	6
LOB	TF	59	55	52	41	56	40	39	41	35	36	50	43
LUG	TR	5	7	4	3	6	5	2	5	5	6	3	2
MADS-M-type	TF	101	63	93	114	111	10	55	47	246	37	51	70
MADS-MIKC	TF	31	40	29	26	35	32	30	31	16	35	30	39
MBF1	TR	3	4	3	3	5	3	3	2	2	2	3	3
MED6	TR	1	1	2	2	2	2	1	1	1	1	1	1
MED7	TR	1	1	1	1	1	1	1	1	1	1	1	2
MYB	TF	143	143	131	116	132	113	166	117	98	117	140	141
MYB-related	TF	93	65	72	63	93	60	75	52	50	65	66	59
NAC	TF	129	117	105	102	96	85	100	113	79	135	83	112
NF-X1	TF	2	2	2	1	2	2	2	2	2	2	3	2
NF-YA	TF	10	13	15	11	11	18	9	6	5	11	7	10
NF-YB	TF	19	17	27	22	28	6	26	15	10	13	18	13
NF-YC	TF	10	8	9	8	18	6	12	8	4	16	10	14
NOZZLE	TF	1	0	0	0	0	0	0	1	1	0	1	1
OFP	TF	25	20	21	24	25	12	24	17	10	31	16	18
Others	TR	62	60	71	68	88	70	71	49	54	64	58	85
PHD	TR	33	40	38	25	38	42	41	29	30	33	35	34
PLATZ	TF	13	12	15	7	25	10	11	9	9	15	13	12
Pseudo ARR-B	TR	4	4	5	3	2	4	3	4	4	5	5	5
RB	TR	1	1	1	1	1	1	1	2	1	2	2	1
RWP-RK	TF	11	21	11	17	11	22	9	8	5	12	8	15
Rcd1-like	TR	4	6	7	5	19	7	6	4	2	5	2	4
S1Fa-like	TF	3	3	2	4	1	1	3	1	1	2	2	3
SAP	TF	2	2	2	1	2	1	1	1	1	0	0	1
SBP	TF	20	22	13	15	16	21	22	16	11	19	19	17
SET	TR	43	39	41	32	48	43	46	45	25	40	42	43
SNF2	TR	35	33	55	28	62	42	42	31	26	4	39	39
SOH1	TR	1	1	1	1	1	1	1	1	1	2	1	1
SRS	TF	8	9	7	7	8	6	8	5	4	5	6	10
STAT	TF	1	1	1	1	1	1	1	1	1	1	1	2
SWI/SNF-BAF60b	TR	20	19	15	14	17	14	13	12	12	11	16	18
SWI/SNF-SWI3	TR	3	5	6	3	5	3	4	4	4	4	5	4
TAZ	TR	10	10	7	6	9	10	10	6	6	6	4	10
TCP	TF	28	36	32	29	38	22	32	19	22	20	20	24
TRAF	TR	19	16	18	14	18	14	20	33	17	77	17	26
TUB	TF	12	14	11	11	12	11	13	10	6	15	13	11
Tify	TF	16	16	16	17	20	20	16	11	12	17	15	15
Trihelix	TF	29	30	28	23	27	32	43	25	26	26	33	26
ULT	TF	3	3	2	2	3	3	0	2	3	2	1	2
VOZ	TF	2	2	2	2	2	3	2	2	2	2	2	2
WRKY	TF	83	77	82	80	82	80	70	60	49	94	62	73
Whirly	TF	2	2	2	2	2	3	2	2	2	2	2	3
bHLH	TF	147	148	126	122	143	115	152	98	85	135	116	137
bZIP	TF	72	74	63	61	71	58	74	49	45	90	57	71
mTERF	TR	38	38	41	32	28	30	34	44	29	33	40	36
zf-HD	TF	19	17	17	19	36	12	38	9	11	14	16	17

## Sheet: Table S10_Statistics_PerSpecies
Table S10 Statistics on gene families per species
Species	Number of genes	Number of genes in gene familes	Number of unassigned genes	Percentage of genes in gene families	Percentage of unassigned genes	Number of identified gene families	Percentage of identified gene families	Number of species-specific gene families	Number of genes in species-specific gene families	Percentage of genes in species-specific gene families	Number of genes in shared gene families
A. majus	37036	31498	5538	85	15	14000	51	714	3596	9.7	27902
P. axillaris	32926	30863	2063	93.7	6.3	15050	54.8	371	1424	4.3	29439
N. sylvestris	33779	32817	962	97.2	2.8	15132	55.1	217	1556	4.6	31261
S. melogena	34916	32679	2237	93.6	6.4	15815	57.6	413	1573	4.5	31106
S. tuberosum	35119	32858	2261	93.6	6.4	14772	53.8	388	3351	9.5	29507
S. lycopersicum	35768	31347	4421	87.6	12.4	16070	58.5	436	1560	4.4	29787
L. barbarum	31646	29923	1723	94.6	5.4	13700	49.9	438	1737	5.5	28186
P. mume	31390	28718	2672	91.5	8.5	14429	52.5	883	5649	18	23069
C. papaya	27775	22936	4839	82.6	17.4	13760	50.1	560	2541	9.1	20395
A. thaliana	27654	25140	2514	90.9	9.1	13194	48	756	3889	14.1	21251
V. vinifera	31845	27243	4602	85.5	14.5	14810	53.9	804	2790	8.8	24453
O. sativa	39049	30163	8886	77.2	22.8	13759	50.1	2287	10512	26.9	19651

[truncated: 4 more sheets: Table S11_SWEET, Table S12_CAZy_Genes, Table S13_Primer, Table S14_Noncoding_Percent]
